# Supplementary material for: Is the routine health information system ready to support the planned national health insurance scheme in South Africa?
Source: Health Policy Plan. 2021 Apr 2;36(5):639–50. doi: 10.1093/heapol/czab008 (PMC8173599; doi:10.1093/heapol/czab008)
Supplement: czab008_Supp [file czab008_supp.zip]

Archive with 10 entries (10 files):
- Appendix A_MbHIS EVAL data collection framework.doc
- Figure 1.docx
- Figures 2A-C.docx
- Figures 3A-D.docx
- Table 2.docx
- Table 3.docx
- Table 4.docx
- Table 5.docx
- Tables 6a-c.docx
- Table_1.docx
